# Supplementary material for: Person-Centered Care in Digital Health Interventions for Chronic Diseases: A Systematic Review
Source: Healthcare (Basel). 2026 Apr 15;14(8):1048. doi: 10.3390/healthcare14081048 (PMC13116688; doi:10.3390/healthcare14081048)
Supplement: Supplementary file 1 [file healthcare-14-01048-s001.zip]

Archive with 1 entries (1 files):
- healthcare-4201765-supplementary.pdf
